# Supplementary material for: Research into the Bioengineering of a Novel α-Conotoxin from the Milked Venom of Conus obscurus
Source: Int J Mol Sci. 2022 Oct 11;23(20):12096. doi: 10.3390/ijms232012096 (PMC9602734; doi:10.3390/ijms232012096)
Supplement: Supplementary file 1 [file ijms-23-12096-s001.zip]

Archive with 1 entries (1 files):
- ijms-1930868-supplementary.pptx
